# Supplementary material for: Analytical performance of Envisia: a genomic classifier for usual interstitial pneumonia
Source: BMC Pulm Med. 2017 Nov 17;17:141. doi: 10.1186/s12890-017-0485-4 (PMC5693488; doi:10.1186/s12890-017-0485-4)
Supplement: Additional file 1 — RNA-seq raw counts of samples used in Envisia analytical verification studies. This file includes the raw expression counts of 190 classifier genes across all samples (n=292) used in the analytical verification studies described in this manuscript; each row represents a gene and each column represents a sample. (CSV 199 kb) [file 12890_2017_485_MOESM1_ESM.csv]

Gene_ID	A07_08-205-TBB_High_HLKGYBGXY	A08_13-107-TBB_High_HLKGYBGXY	C07_08-201-TBB_High_HLKGYBGXY	C08_08-205-TBB_High_gDNA_HLKGYBGXY	D07_13-107-TBB_High_gDNA_HLKGYBGXY	D08_08-201-TBB_High_HLKGYBGXY	E07_08-201-TBB_High_HLKGYBGXY	E08_13-107-TBB_High_HLKGYBGXY	F08_08-201-TBB_High_HLKGYBGXY	G07_08-205-TBB_High_HLKGYBGXY	G08_13-107-TBB_High_gDNA_HLKGYBGXY	H07_13-107-TBB_High_HLKGYBGXY	H08_13-107-TBB_High_HLKGYBGXY	A04_08-201-TBB_High_HLGCJBGXY	C03_08-205-TBB_High_HLGCJBGXY	C04_13-107-TBB_High_HLGCJBGXY	D04_13-107-TBB_High_HLGCJBGXY	E03_08-201-TBB_High_HLGCJBGXY	F03_08-205-TBB_High_HLGCJBGXY	F04_13-107-TBB_High_gDNA_HLGCJBGXY	G03_08-205-TBB_High_HLGCJBGXY	G04_08-205-TBB_High_HLGCJBGXY	H04_13-107-TBB_High_HLGCJBGXY	B02_13-107-TBB_High_HLKFVBGXY	C02_13-107-TBB_High_HLKFVBGXY	E01_08-201-TBB_High_HLKFVBGXY	F01_08-205-TBB_High_HLKFVBGXY	F02_13-107-TBB_High_HLKFVBGXY	G02_08-205-TBB_High_HLKFVBGXY	H01_08-201-TBB_High_gDNA_HLKFVBGXY	H02_13-107-TBB_High_HLKFVBGXY	A05_08-205-TBB_High_HLFNTBGXY	A06_08-205-TBB_High_gDNA_HLFNTBGXY	B06_08-201-TBB_High_HLFNTBGXY	C06_08-205-TBB_High_HLFNTBGXY	D05_08-201-TBB_High_gDNA_HLFNTBGXY	D06_08-201-TBB_High_HLFNTBGXY	E06_08-205-TBB_High_HLFNTBGXY	G06_08-205-TBB_High_HLFNTBGXY	H05_08-201-TBB_High_HLFNTBGXY	H06_08-201-TBB_High_HLFNTBGXY	B09_13-107-TBB_High_HLL2YBGXY	B10_08-201-TBB_High_HLL2YBGXY	C09_08-205-TBB_High_HLL2YBGXY	D09_08-201-TBB_High_HLL2YBGXY	D10_08-205-TBB_High_HLL2YBGXY	E09_08-201-TBB_High_HLL2YBGXY	E10_08-205-TBB_High_HLL2YBGXY	F09_08-205-TBB_High_gDNA_HLL2YBGXY
ENSG00000005381	42	3	2	25	3	4	14	7	6	51	7	1	9	2	24	2	3	6	64	9	31	60	5	2	6	6	72	6	47	5	7	27	50	12	37	2	14	55	33	6	15	2	1	56	13	40	1	28	84
ENSG00000005955	1947	809	2611	1313	2110	1674	2775	1393	2495	2072	1338	1461	1891	3103	1224	1551	1847	1845	2135	1934	1787	2126	1547	1543	1540	2670	3027	1757	2167	3152	1853	1278	2376	2934	1768	2738	2203	1829	1497	1366	4055	2184	1450	2203	3188	1583	2229	1246	1821
ENSG00000007908	6	7	7	3	29	0	1	19	0	1	21	23	18	7	2	25	19	0	2	35	2	2	21	28	30	0	13	17	3	0	27	2	10	11	10	1	1	1	2	2	2	15	0	8	2	2	0	4	2
ENSG00000007933	416	839	380	242	2509	197	420	1619	344	426	1696	1549	2229	418	229	2025	2224	221	422	2236	317	349	1590	1792	1700	314	619	2086	472	472	2333	295	526	408	398	346	273	401	238	229	609	2746	218	413	487	284	357	233	337
ENSG00000010379	19	9	28	2	13	19	12	18	5	2	32	32	59	9	4	50	14	9	14	17	11	25	33	41	43	18	24	23	22	23	37	18	21	9	19	27	7	5	3	11	40	43	0	31	19	2	4	15	31
ENSG00000012232	889	540	1631	595	1384	894	1536	1001	1271	1004	817	805	1375	1719	601	1013	1000	956	1153	1302	905	1046	1029	1017	1006	1527	1630	1109	1285	1830	1361	828	1332	1901	1012	1489	1270	905	813	906	2248	1443	758	1226	1823	927	1159	610	974
ENSG00000022556	595	267	505	533	894	269	422	488	408	641	578	544	868	539	441	688	801	245	751	862	627	737	711	568	572	356	1200	802	956	505	806	702	840	525	646	431	332	618	583	231	627	862	201	827	569	562	263	383	636
ENSG00000026950	1100	429	1533	589	1489	1041	1752	1208	1708	1170	1135	853	1317	1882	433	1146	1437	1238	1231	1394	808	1186	1033	1031	1059	1730	1621	1275	1212	2061	1388	962	1304	2024	934	1782	1644	821	573	805	2678	1585	1029	1062	1985	764	1282	576	897
ENSG00000033050	754	272	1271	480	1073	926	1236	570	1122	813	635	604	973	1721	482	841	803	837	890	907	741	686	594	767	656	1153	1401	812	808	1464	939	516	785	1419	746	1298	965	660	552	795	1897	915	693	808	1566	524	1096	429	718
ENSG00000038295	375	151	146	264	481	120	150	299	161	338	402	320	437	221	184	380	374	98	368	461	267	276	281	397	305	175	598	306	371	134	407	221	446	222	389	175	101	291	205	49	201	531	64	348	158	267	103	194	313
ENSG00000048052	406	121	737	362	324	496	680	202	575	536	178	190	304	830	271	278	336	474	488	323	389	476	206	237	241	619	725	252	429	814	293	271	518	869	375	822	527	433	283	407	1120	368	366	487	960	309	631	273	452
ENSG00000054803	0	2	0	0	3	0	0	6	0	0	2	1	2	0	0	1	2	0	0	2	0	0	9	13	3	0	0	4	0	0	3	0	0	0	0	0	0	0	0	0	0	2	0	0	0	0	0	0	0
ENSG00000054938	7	15	0	0	24	0	1	12	0	8	11	14	21	1	4	17	3	2	14	5	7	4	3	7	10	1	8	5	10	5	35	15	5	0	2	3	0	8	9	2	0	15	1	10	2	7	0	7	8
ENSG00000060688	425	211	779	273	514	452	695	403	593	481	381	355	494	824	349	459	443	504	558	535	430	430	397	429	388	531	814	408	489	783	525	326	511	687	465	578	483	392	335	387	870	491	359	463	756	328	544	263	475
ENSG00000071909	62	32	68	37	74	40	60	56	70	28	91	56	55	41	26	41	77	14	45	101	53	37	74	87	70	30	97	106	51	64	103	47	51	69	66	54	43	51	45	28	77	85	36	49	76	31	43	26	49
ENSG00000072310	2163	514	2257	1289	1643	1360	2089	1028	1659	2227	1027	1202	1682	2569	1356	1301	1258	1522	2719	1584	1847	2271	1177	1299	1202	2191	3697	1210	2370	2928	1705	1579	2159	2126	1846	2120	1486	1830	1532	1192	3114	1520	1079	2258	2349	1570	1645	1253	2338
ENSG00000073605	352	82	612	157	299	360	501	122	511	318	211	131	269	691	199	225	222	333	366	277	219	273	185	191	246	612	512	186	355	813	251	218	341	605	296	725	379	274	215	301	803	253	289	354	630	247	466	155	338
ENSG00000078070	2821	928	3320	1743	2523	2115	3282	1716	2986	2890	1614	1610	2521	4119	1851	1806	2013	2216	3217	2204	2365	2532	1852	1827	1641	2940	4404	1829	3230	4112	2409	1798	2971	3506	2591	3445	2446	2564	1892	1691	4750	2086	1474	2879	3555	1990	2498	1546	2648
ENSG00000079385	199	56	577	211	299	298	414	140	432	232	281	127	231	696	156	194	174	317	253	247	174	161	221	170	208	471	362	167	230	639	205	142	377	571	217	640	321	221	155	293	782	274	208	194	795	192	488	138	217
ENSG00000081041	45	32	172	42	48	104	163	38	134	71	44	31	74	221	37	28	32	144	51	61	55	65	30	46	41	189	85	40	62	229	36	46	52	194	42	234	135	47	41	95	250	54	109	52	200	31	137	25	49
ENSG00000081985	46	12	19	63	65	11	42	20	42	79	24	57	71	29	11	45	39	21	42	65	28	95	22	54	49	34	101	45	41	26	63	20	43	89	63	38	29	32	51	11	52	58	17	50	41	33	48	40	39
ENSG00000082781	2270	952	2679	1449	2888	1686	2368	1871	1935	2292	1952	2082	2862	3075	1373	2486	2489	1687	2734	2762	2090	2375	2274	2302	2308	2399	3958	2131	2596	3005	2891	1633	2369	2382	2119	2313	1746	2070	1760	1367	3584	2667	1326	2237	2809	1481	1866	1432	2342
ENSG00000083814	79	101	150	93	224	84	142	134	161	125	176	144	228	168	69	183	202	107	134	200	93	127	113	165	141	87	181	142	110	107	219	64	108	169	90	142	94	93	51	63	194	211	76	111	143	74	116	74	80
ENSG00000086544	749	340	934	424	689	531	910	443	761	696	449	435	713	1059	418	556	610	535	787	593	616	659	483	546	531	923	1131	615	803	1315	719	438	844	1098	632	945	699	572	603	619	1372	808	432	768	1117	534	695	385	600
ENSG00000089902	669	180	896	454	535	384	707	347	646	710	340	327	524	888	425	441	483	523	658	442	610	631	325	396	438	677	922	394	729	870	557	414	774	907	639	825	556	568	455	356	1112	550	325	753	930	447	637	398	601
ENSG00000092295	197	259	174	97	684	122	176	557	82	171	556	555	765	150	145	585	603	124	178	655	155	254	518	444	486	125	258	424	222	173	684	97	203	126	169	203	84	153	139	58	214	615	45	239	177	144	100	103	167
ENSG00000099251	185	134	133	132	320	58	149	194	121	262	193	234	246	171	154	195	244	93	239	379	185	161	221	243	212	110	333	213	219	205	238	129	269	105	209	152	113	173	136	63	216	288	54	252	211	123	68	113	168
ENSG00000099974	3	5	12	2	6	8	15	19	13	11	12	5	3	10	0	5	1	2	1	6	6	1	7	12	14	11	0	13	0	43	2	2	5	20	2	16	2	2	3	8	25	8	2	2	4	0	8	2	1
ENSG00000100376	222	151	238	125	382	131	248	316	188	267	340	232	358	286	117	307	274	115	230	340	236	247	286	324	287	247	390	282	224	323	380	201	279	288	216	296	233	167	201	158	300	462	97	259	253	198	165	168	213
ENSG00000100557	0	0	0	0	0	0	0	0	0	2	4	6	0	0	0	5	0	0	0	0	1	0	0	0	2	0	0	0	0	1	5	0	0	0	0	0	0	0	0	0	0	5	0	1	0	0	0	0	0
ENSG00000101544	250	77	355	173	276	247	327	162	259	266	196	204	202	387	148	180	242	249	282	224	215	267	182	179	178	343	367	222	278	480	291	148	291	472	238	375	294	212	185	192	529	316	191	289	432	198	296	148	231
ENSG00000102837	5	1	0	9	4	0	0	0	0	14	2	0	11	3	3	0	0	0	8	3	5	3	2	0	2	0	3	0	12	2	2	2	17	0	8	5	0	8	4	0	0	3	0	3	0	12	0	4	10
ENSG00000103044	117	24	75	78	102	47	74	74	53	148	74	62	106	90	87	103	87	60	160	93	147	149	93	83	77	85	221	88	169	108	134	120	169	91	121	99	54	95	102	36	126	121	27	110	101	108	61	84	160
ENSG00000103257	251	39	242	229	163	181	323	84	276	273	187	104	161	300	148	111	150	183	304	140	176	199	109	113	109	360	358	103	303	387	195	67	260	397	179	374	141	207	207	148	382	173	150	320	420	191	244	129	261
ENSG00000104812	1710	713	1955	1204	1717	1415	2200	886	1722	1631	1282	1223	1759	2739	927	1480	1543	1519	1797	1536	1483	1654	1171	1317	1138	2068	2690	1085	1748	2798	1873	1114	1842	2238	1437	2125	1250	1464	1192	1210	3265	1621	1001	1525	2707	1147	1680	1076	1777
ENSG00000105255	0	0	0	0	3	0	5	4	2	0	0	1	0	0	1	0	0	0	2	1	0	0	2	0	0	0	7	0	1	0	3	1	4	1	2	6	0	1	1	0	6	1	0	0	1	2	0	1	3
ENSG00000105559	365	208	138	194	497	104	159	332	113	352	394	357	545	201	191	427	386	94	494	498	332	382	400	413	431	176	692	401	426	211	562	277	383	175	388	133	150	287	256	91	213	420	89	379	182	282	107	233	364
ENSG00000105696	47	5	45	15	12	23	31	12	26	43	3	12	8	40	7	7	6	22	39	17	30	49	11	4	16	52	59	8	42	28	13	40	46	47	40	55	31	34	23	17	60	27	17	39	47	30	16	24	48
ENSG00000105784	29	33	29	13	67	19	33	49	37	37	43	34	51	32	10	50	66	15	44	35	46	47	58	53	63	40	60	96	37	31	55	37	53	44	15	14	26	43	47	9	55	75	10	46	47	35	24	23	34
ENSG00000105983	808	365	1409	522	1054	845	1325	624	1197	825	680	704	1015	1653	562	876	883	815	901	951	724	746	657	835	732	1330	1345	810	862	1589	1126	526	823	1317	744	1382	956	777	498	770	1742	1004	738	876	1513	562	974	465	758
ENSG00000106018	13	28	0	13	19	0	2	26	0	17	6	30	28	0	2	40	29	2	8	35	5	6	25	15	24	4	23	13	6	0	28	8	5	4	23	2	1	23	3	5	0	23	0	8	3	6	0	9	6
ENSG00000106178	15	13	4	8	55	11	21	39	14	23	62	31	55	5	28	22	42	7	34	55	20	47	26	22	29	7	31	29	28	16	47	5	22	26	12	17	8	9	3	14	22	49	5	28	22	16	9	17	14
ENSG00000107929	1842	521	2897	1243	1490	1852	2466	861	2272	1944	1102	1029	1454	3262	1174	1251	1210	1817	2132	1477	1620	1654	1102	1136	1090	2598	3112	1078	2027	3195	1582	1207	2294	2834	1706	2724	1918	1755	1369	1429	3801	1348	1328	1949	3244	1344	2051	1138	1876
ENSG00000108312	1878	780	2692	1231	2143	1632	2416	1373	2061	1857	1761	1501	2149	2861	1223	2050	1973	1712	2053	2041	1521	1684	1577	1819	1676	2115	2873	1713	2050	2661	2267	1104	2084	2497	1612	2726	1776	1610	1449	1168	3280	2125	1263	2057	2858	1204	1911	1068	1752
ENSG00000108551	49	13	176	37	45	129	165	21	141	78	24	23	27	215	53	32	33	124	88	38	45	43	25	24	18	190	67	30	78	238	31	47	77	153	61	152	116	62	36	97	273	39	70	56	247	39	135	43	91
ENSG00000109205	90	2	0	65	19	1	0	2	2	46	10	0	8	0	31	11	10	2	89	4	64	77	8	6	11	2	74	5	76	0	6	62	73	1	81	1	10	67	58	0	0	11	0	85	0	54	1	35	79
ENSG00000110092	1296	1477	2052	769	4110	1202	1918	2858	1529	1406	3161	2668	4100	2122	815	3285	3516	1326	1394	3842	1142	1295	3021	3114	3060	1905	2116	3163	1520	2150	3933	946	1638	2209	1221	1682	1480	1106	975	1066	2887	4743	1053	1465	2527	976	1557	829	1340
ENSG00000110900	241	155	347	104	278	178	259	180	238	195	206	200	281	359	123	232	261	207	266	298	179	230	192	230	216	255	350	193	250	384	282	175	216	305	185	360	206	186	143	162	464	298	143	193	383	158	211	135	239
ENSG00000110975	6	0	8	3	9	4	9	4	18	14	2	2	4	3	7	5	0	6	9	0	7	23	1	13	1	6	11	3	5	23	5	1	8	10	11	11	13	6	0	6	9	1	8	4	9	9	4	3	11
ENSG00000111218	9	19	45	17	18	32	48	11	46	13	15	18	43	45	9	33	25	17	8	32	12	11	15	11	21	43	24	29	26	47	25	7	22	36	9	47	33	22	11	17	55	40	20	21	59	3	40	10	20
ENSG00000111321	1588	648	2068	1133	1931	1169	1751	1196	1413	1661	1510	1137	1912	1919	970	1448	1611	1213	1645	1824	1290	1570	1329	1573	1246	1810	2671	1377	1778	2119	1771	1054	1871	2144	1468	1884	1391	1420	1164	844	2806	1964	1181	1804	2390	1177	1443	948	1636
ENSG00000111328	700	399	1273	416	1157	654	1166	686	761	732	808	650	1035	1309	442	781	860	782	971	1001	642	676	736	859	773	917	1080	717	919	1093	1036	534	764	1019	614	924	711	733	497	688	1569	907	521	742	1248	496	831	479	804
ENSG00000112164	0	2	0	2	7	0	0	7	0	7	5	0	6	0	1	7	0	0	0	6	6	5	9	3	2	0	4	2	2	0	3	0	3	0	0	0	0	0	0	0	0	6	0	4	0	1	0	1	4
ENSG00000112299	77	21	119	45	66	59	86	28	79	48	26	31	34	74	42	57	50	38	114	56	56	75	28	38	17	97	88	42	71	116	48	40	62	89	73	157	74	71	46	50	119	41	48	69	102	47	46	29	69
ENSG00000112852	162	182	187	121	378	50	147	196	140	210	261	159	263	97	116	269	276	62	161	246	130	206	283	195	211	159	240	263	160	175	325	153	131	178	135	109	84	202	170	91	131	288	77	110	121	95	102	116	192
ENSG00000114248	34	0	193	22	17	116	171	8	207	21	7	10	20	239	26	20	15	129	42	25	44	35	5	12	8	206	49	13	34	236	19	32	27	192	34	193	115	42	15	117	307	13	125	22	251	16	148	10	26
ENSG00000114923	77	49	43	18	143	27	48	76	24	49	81	120	147	27	17	100	127	29	50	117	53	28	86	149	94	19	73	123	64	61	161	29	84	47	53	26	23	31	38	19	63	157	18	28	45	42	41	32	52
ENSG00000115415	5266	2020	23113	3558	5898	13748	19904	3827	19532	5302	3953	3810	5212	24714	3553	4639	4470	14313	5942	5373	4447	4628	4160	4532	4121	19732	8691	4187	5523	24889	5544	3955	5824	22653	5088	22279	15395	4452	3329	11812	29173	5248	11089	5239	23455	3507	16357	2983	5055
ENSG00000115607	42	15	35	16	25	8	25	18	6	40	20	25	36	12	5	14	15	12	36	46	26	16	22	19	24	12	30	22	25	58	21	10	35	22	14	42	28	11	19	31	32	19	7	18	18	11	9	24	21
ENSG00000116285	1137	313	1684	654	1038	1032	1512	777	1310	1042	755	620	986	1866	545	935	891	1052	1091	965	836	909	649	911	701	1248	1377	697	1135	2091	963	624	1109	1653	1020	1834	1197	1026	667	823	2157	913	758	995	1897	644	1225	638	966
ENSG00000116761	228	46	257	105	142	147	216	129	213	214	92	75	135	263	151	90	103	139	182	120	168	148	60	80	89	358	302	165	202	366	138	127	276	320	157	259	164	204	172	124	357	193	191	217	261	159	215	106	139
ENSG00000119711	2159	417	2455	1605	1359	1404	1947	894	1868	2362	1072	924	1434	2667	1436	1098	1447	1559	2534	1518	2154	2155	1003	1015	1032	1838	3575	1046	2426	2348	1357	1763	2444	2400	2120	2246	1540	2264	1383	1216	3051	1183	991	2309	2266	1596	1584	1276	2310
ENSG00000119725	3	1	8	6	15	6	2	5	5	1	0	4	5	1	4	9	17	2	3	3	1	4	10	2	1	1	6	8	3	2	4	2	3	4	1	4	2	4	2	0	2	4	1	2	1	3	2	4	5
ENSG00000120217	87	60	112	27	102	62	85	62	102	66	55	40	58	98	86	75	102	47	83	88	70	83	63	63	52	110	118	63	50	114	79	42	90	115	65	78	88	73	52	49	140	89	74	85	113	59	56	48	58
ENSG00000120738	2066	822	9146	1958	2975	5978	8297	1628	6306	2408	2389	1465	2247	10587	1185	2117	2316	6434	2412	2596	1711	1795	1532	1723	1513	8009	3531	1494	2398	10263	2408	1477	3276	10810	2026	11666	5489	2447	1423	3668	13195	2725	3992	2464	12503	1493	7189	1230	2569
ENSG00000120903	35	2	0	21	1	0	0	3	0	1	11	22	9	0	0	3	0	0	23	0	15	15	0	0	8	0	8	7	14	0	13	0	36	0	1	0	0	6	0	0	0	7	0	4	0	17	0	10	21
ENSG00000121380	44	15	273	56	59	150	239	39	243	96	36	39	51	248	56	38	32	203	82	39	52	93	41	36	32	246	112	62	93	263	66	60	110	300	69	279	164	77	55	146	378	53	127	90	289	70	167	33	78
ENSG00000121417	395	238	489	257	678	360	526	502	526	441	435	442	679	586	229	534	592	406	358	679	384	387	394	468	528	553	699	597	436	760	661	401	461	622	466	735	370	329	328	284	816	746	325	480	670	316	414	237	353
ENSG00000122497	5904	1905	3440	4184	5728	1587	2864	3349	2373	6221	3564	3253	5483	3385	3713	3686	4709	1884	6588	4978	5349	5738	4009	4839	4083	2787	10268	3925	6305	4140	5567	4097	6943	3690	5736	3914	1954	5227	3849	1418	4725	5328	1675	6264	3581	4421	2445	3256	5468
ENSG00000124205	7	1	2	3	13	0	0	38	0	1	24	22	4	5	3	23	10	0	6	11	2	20	5	5	5	0	5	4	12	0	37	18	4	0	5	1	0	5	0	0	1	19	5	16	0	8	0	15	8
ENSG00000124702	1339	404	2359	929	1440	1297	2290	820	2097	1420	1045	879	1083	2337	809	952	1060	1439	1592	1051	1248	1289	830	1029	907	2136	2467	981	1660	2558	1258	871	1858	2733	1374	2310	1720	1285	1112	1159	3437	1383	1094	1542	2953	1156	1743	830	1547
ENSG00000124935	1	0	0	0	0	0	0	0	5	0	0	0	0	1	0	0	0	1	1	0	0	0	0	0	0	0	0	0	1	0	0	0	0	0	0	2	0	0	0	0	0	0	0	0	3	0	0	0	0
ENSG00000125255	0	0	0	0	6	0	0	0	0	0	0	0	1	0	0	4	0	0	0	0	0	0	0	0	0	0	0	0	0	0	1	0	0	0	0	0	0	1	0	0	0	0	0	0	0	0	0	0	1
ENSG00000128016	911	261	3363	743	827	2144	3159	486	2548	1131	604	503	690	3535	560	596	568	2288	1236	822	819	943	542	565	482	3016	1844	548	1204	4702	723	706	1294	3909	925	4283	2146	906	671	1612	5013	880	1629	1080	4560	747	2584	681	1308
ENSG00000128266	55	14	64	43	98	53	72	40	64	38	65	51	147	80	33	94	82	56	75	91	36	43	44	66	49	58	105	52	85	90	83	65	111	70	72	113	31	66	22	48	68	82	17	43	82	38	54	39	58
ENSG00000128791	363	169	493	220	540	278	436	395	401	491	329	322	573	456	228	386	441	299	438	534	405	378	458	459	418	443	705	481	488	546	470	279	412	576	435	365	366	343	247	253	764	604	233	492	490	328	313	214	374
ENSG00000128891	129	33	187	74	107	103	132	66	119	114	117	83	87	187	93	93	113	124	137	131	97	114	83	74	92	145	148	80	120	167	126	65	98	183	92	181	95	118	58	93	216	115	59	105	180	57	121	46	116
ENSG00000130164	4595	2254	6262	2968	5960	3529	5943	4060	5184	4624	4479	3537	5858	6572	2666	4686	4656	4153	4856	5380	3894	4468	4082	4553	4477	5846	7504	4747	5368	7750	5605	3190	5539	6882	4337	6285	4195	4171	3355	3214	9241	6801	3189	4974	7328	3375	4633	2889	4538
ENSG00000130487	0	0	5	1	0	6	7	0	1	0	3	2	0	11	0	4	0	3	2	2	0	1	1	3	1	7	1	0	4	23	3	0	3	12	6	13	6	0	0	6	17	1	3	0	13	0	9	1	0
ENSG00000130598	56	29	53	31	65	13	32	45	24	80	57	80	87	18	80	85	90	13	87	89	74	70	48	110	69	35	105	78	107	31	85	31	66	19	59	36	14	74	63	14	35	94	32	93	44	54	12	48	60
ENSG00000131095	12	0	0	7	0	0	1	0	0	26	0	0	0	0	0	0	0	0	7	0	8	11	0	0	0	0	10	0	9	0	0	12	12	0	5	0	0	10	2	0	0	2	0	6	0	8	2	4	3
ENSG00000131142	0	0	0	0	0	0	1	0	0	0	0	0	0	0	0	0	0	1	0	0	0	0	0	0	2	0	0	1	0	1	0	0	0	1	0	0	1	1	0	0	0	0	0	0	0	0	0	0	0
ENSG00000132199	825	331	1648	535	923	960	1520	649	1374	989	734	658	929	1697	547	855	799	1017	937	836	721	776	654	725	742	1424	1297	706	901	2038	899	493	824	1562	759	1806	978	738	573	856	2094	897	859	811	1668	577	1151	514	794
ENSG00000132204	0	0	1	4	11	1	2	1	1	0	18	2	3	6	0	3	10	6	1	8	0	0	2	0	5	8	1	6	0	1	2	0	0	6	0	10	0	2	0	0	11	3	9	1	8	0	0	0	3
ENSG00000132915	12	4	24	14	26	23	26	12	50	10	3	12	14	64	1	13	25	22	23	11	17	14	2	3	25	25	48	4	26	39	14	11	27	58	16	57	39	12	19	28	58	10	16	18	32	10	33	5	14
ENSG00000132938	31	15	36	14	129	11	9	78	24	8	97	52	82	10	9	71	84	14	12	122	14	15	73	59	51	18	33	86	14	16	120	16	19	24	7	15	26	17	8	19	20	99	15	11	57	11	23	12	21
ENSG00000133636	273	381	25	219	1058	2	20	630	25	306	730	671	953	33	239	869	940	11	291	879	257	288	746	814	745	37	556	926	346	17	985	177	398	43	301	42	6	274	220	25	28	1090	7	367	37	220	18	160	303
ENSG00000133794	537	111	340	360	282	161	250	192	329	545	185	157	230	337	263	187	235	176	449	236	471	452	146	159	199	281	890	231	522	380	249	402	641	462	490	311	223	495	283	134	429	293	144	493	377	346	194	269	481
ENSG00000134028	74	6	193	39	23	204	263	8	273	53	7	19	20	375	67	13	21	156	84	13	54	57	5	21	23	216	84	16	54	333	12	35	75	358	79	275	248	67	44	148	357	13	159	71	355	54	209	34	52
ENSG00000134245	139	151	51	107	329	24	16	201	24	120	194	199	271	47	73	277	292	34	142	276	105	115	243	273	217	27	210	246	193	31	280	86	190	42	115	41	9	146	137	18	81	371	10	168	58	126	15	102	142
ENSG00000135148	745	327	1203	418	753	683	1119	493	1012	753	586	523	624	1196	476	660	646	746	763	796	656	656	563	650	617	1009	1261	729	857	1228	801	502	799	1310	601	1050	757	553	519	502	1771	897	586	736	1368	483	851	406	683
ENSG00000135447	6	9	19	6	44	5	10	28	14	7	33	16	32	28	3	44	57	11	7	37	13	7	7	38	28	12	21	32	17	11	51	14	12	8	13	17	23	18	10	6	19	37	10	10	21	7	15	5	12
ENSG00000135625	0	0	0	0	0	0	0	0	1	0	0	0	0	0	0	0	0	0	0	0	0	0	0	0	0	0	0	0	0	0	1	0	0	0	0	1	0	0	0	0	0	0	0	0	0	0	2	0	0
ENSG00000136881	15	4	0	7	6	0	0	6	0	6	9	15	13	0	5	0	5	0	11	7	6	8	4	1	4	0	44	7	12	1	4	6	9	3	10	0	0	16	6	0	4	3	0	10	0	12	2	14	0
ENSG00000136883	10	25	13	11	32	2	5	23	1	13	24	9	27	5	2	24	12	2	9	42	8	10	24	27	18	3	20	27	12	7	29	8	14	10	9	9	0	19	4	8	11	23	6	14	6	10	5	11	19
ENSG00000136928	6	16	4	14	70	1	10	48	7	29	51	82	84	7	3	52	39	0	18	59	10	17	45	31	46	3	28	43	31	3	47	10	31	3	4	8	4	22	10	3	15	53	0	11	5	14	0	10	9
ENSG00000136933	233	77	249	155	249	224	294	177	223	233	222	175	241	296	156	227	216	161	257	284	189	205	201	202	173	238	338	244	244	356	238	166	235	375	184	266	242	193	204	168	486	321	166	225	375	179	277	140	236
ENSG00000137285	127	66	367	55	91	153	341	102	210	113	136	130	187	392	81	120	129	219	127	150	71	79	127	151	113	348	215	77	195	421	130	73	177	279	102	218	285	103	84	237	455	162	139	131	261	65	280	90	126
ENSG00000137463	2	3	0	6	0	1	0	2	0	2	0	3	3	0	1	1	8	3	4	7	4	4	3	2	7	4	1	1	5	0	9	0	0	0	2	0	0	2	5	2	2	0	0	0	0	8	0	0	1
ENSG00000137573	801	698	355	590	2052	242	342	1209	245	846	1650	1200	1889	389	502	1586	1940	233	865	1764	761	887	1372	1585	1388	312	1332	1699	943	469	1881	626	1068	419	774	377	237	792	667	175	526	2208	172	936	431	630	299	461	774
ENSG00000137709	84	33	58	53	34	31	78	21	46	67	26	55	36	101	37	25	48	44	47	49	56	41	14	47	22	80	95	26	67	88	34	32	72	56	69	62	50	48	70	61	97	51	35	61	101	49	64	30	66
ENSG00000137968	171	75	3	144	118	3	2	96	2	143	95	120	205	16	95	110	124	2	193	144	164	133	96	85	124	1	249	114	156	2	112	93	229	0	181	4	0	147	151	4	3	160	0	150	8	124	5	111	120
ENSG00000138166	34	11	494	17	54	297	438	31	406	46	33	35	51	538	25	58	32	328	54	38	28	47	46	24	28	416	44	49	32	643	62	19	35	471	22	494	301	32	26	247	737	38	230	44	543	25	328	27	36
ENSG00000138308	5	0	0	3	0	1	0	1	0	5	5	1	0	0	3	3	0	2	5	0	4	7	0	0	0	0	12	2	5	0	2	5	2	0	3	0	0	2	2	0	0	0	0	5	0	1	0	1	4
ENSG00000140274	0	0	126	1	1	42	105	0	88	2	4	0	2	103	1	5	0	75	6	7	0	1	13	0	1	57	0	0	12	88	3	4	0	132	3	75	94	1	6	46	168	0	67	0	107	2	78	1	0
ENSG00000140279	408	113	4174	328	534	2389	3593	275	3023	378	345	274	379	4291	273	348	494	2513	546	537	363	475	330	309	307	3720	716	393	498	4812	421	292	481	3724	418	3737	2691	378	367	2108	5630	339	1891	411	4462	337	2752	297	464
ENSG00000140323	9	15	27	3	23	21	24	15	19	18	18	24	28	27	0	27	22	23	9	18	6	2	23	30	31	31	14	17	5	30	31	0	11	20	6	27	14	1	7	10	29	33	26	3	34	5	25	4	8
ENSG00000140450	606	248	914	395	510	516	753	408	704	614	468	376	591	951	354	430	514	531	611	532	529	631	403	456	492	710	1005	550	631	972	589	429	649	1053	477	746	682	440	460	505	1230	628	520	592	940	470	702	376	521
ENSG00000140465	4	0	0	0	0	0	0	0	0	4	0	0	0	0	2	0	0	0	7	2	1	5	0	0	0	0	8	0	6	0	3	13	7	1	3	0	0	2	6	0	0	0	0	6	0	2	0	4	0
ENSG00000140505	0	0	0	0	0	0	0	0	0	0	1	0	0	0	3	0	0	0	1	0	0	0	0	0	3	0	0	0	1	0	0	0	5	0	3	0	0	0	0	0	0	0	0	5	0	0	0	2	1
ENSG00000140718	2784	1664	5633	1967	4662	3344	5361	2883	4578	2792	3315	2815	4116	6052	1744	3781	3918	3610	3141	4201	2704	2700	3253	3217	3126	4680	4796	3759	3387	6344	4481	1825	3800	6877	2546	5554	3880	2714	1711	2774	8402	4822	2945	3136	6819	2177	4151	1701	2821
ENSG00000141279	3680	1153	4738	2050	3028	2689	4274	2037	3543	3671	2052	2059	2839	4891	2183	2428	2468	2757	3508	2680	3006	3412	2143	2144	2192	4084	5393	2335	3678	5104	2750	2240	3557	4924	3054	4411	3251	2847	2446	2610	6373	3028	2509	3629	5190	2523	3506	1835	3102
ENSG00000142178	657	155	3411	343	395	1812	2891	235	2291	623	252	254	362	3572	403	330	339	2080	779	320	534	663	263	298	299	2703	982	276	778	4006	391	491	658	2917	485	3179	2119	526	436	1689	3978	384	1507	643	3268	459	2361	396	705
ENSG00000142661	9	24	3	8	19	5	2	8	0	13	7	18	22	2	2	24	17	3	9	26	7	12	25	15	11	1	12	12	8	4	25	20	17	0	5	0	0	17	3	3	7	16	2	17	3	14	2	5	15
ENSG00000143185	3	3	2	0	15	1	3	2	12	15	4	16	14	5	2	19	8	1	6	15	2	7	6	20	15	0	11	6	6	3	22	6	5	9	2	5	0	2	11	1	16	15	1	0	1	2	2	0	11
ENSG00000143195	5	19	9	1	27	8	6	20	6	16	18	30	53	2	8	19	32	1	8	18	15	4	18	27	31	5	20	28	10	4	32	4	15	3	6	1	1	8	4	2	8	25	11	4	6	11	6	2	8
ENSG00000143320	62	54	129	33	170	88	124	96	126	71	154	165	177	192	37	145	153	85	83	190	55	68	158	169	125	181	104	137	60	146	176	49	82	162	57	126	93	44	31	65	200	160	68	68	173	57	121	42	56
ENSG00000143322	927	259	1888	610	813	1073	1676	490	1564	1102	690	622	768	2043	665	785	630	1158	1255	819	948	890	631	564	608	1610	1645	566	1024	2169	821	750	1125	1795	939	1948	1125	985	728	1012	2565	810	841	985	2098	686	1198	627	1051
ENSG00000143367	480	124	860	421	408	532	851	205	830	584	281	240	361	1001	284	272	319	517	570	421	452	368	244	344	247	766	1004	396	494	1258	456	289	633	1097	394	870	655	447	350	460	1173	396	477	480	1103	365	641	270	486
ENSG00000143379	1248	383	1498	800	1100	857	1500	790	1359	1168	979	790	1110	1563	605	979	991	947	1240	1097	980	1044	733	1045	961	1250	2002	977	1343	1664	1149	745	1354	1700	1046	1432	1030	1053	815	807	2208	1339	905	1246	1830	828	1195	689	1082
ENSG00000143603	488	270	704	399	765	513	738	394	731	554	515	607	723	965	391	587	650	545	655	679	509	512	563	633	554	802	862	513	557	1020	805	341	628	733	560	828	543	556	292	320	1256	702	423	556	990	387	683	274	572
ENSG00000144655	132	72	411	101	187	264	450	129	325	175	171	136	208	475	67	179	190	294	201	140	124	130	158	165	158	406	228	166	175	572	216	96	148	452	131	472	275	134	133	223	541	206	217	171	462	108	305	60	165
ENSG00000145248	0	0	2	0	0	14	2	1	4	0	0	1	4	3	11	3	1	5	2	0	0	0	0	2	1	6	2	0	1	4	2	7	17	6	0	3	10	2	0	2	3	0	2	8	9	0	4	1	1
ENSG00000145284	391	221	505	249	501	232	421	298	371	342	319	301	479	494	300	369	424	248	480	437	341	421	487	430	398	325	625	439	472	441	501	360	374	402	377	362	291	354	320	273	578	463	191	364	497	348	332	237	403
ENSG00000145358	2	4	0	0	10	1	0	5	5	3	2	4	4	1	4	4	9	0	6	5	1	2	4	3	1	2	4	12	1	4	9	1	0	1	3	0	3	4	0	2	4	5	2	0	2	3	0	1	5
ENSG00000145736	380	222	413	261	417	312	306	259	369	282	372	293	506	475	73	305	430	296	391	458	307	357	456	270	343	435	456	270	358	567	457	346	351	466	283	488	384	260	245	329	537	417	277	343	615	239	336	149	349
ENSG00000148541	954	256	864	733	964	546	801	664	753	951	856	679	806	919	634	848	829	573	1055	1010	904	845	694	745	720	650	1446	788	1056	1067	1014	524	1135	965	912	818	559	910	670	538	1293	914	398	1052	1050	693	602	491	926
ENSG00000148700	3306	1026	5663	2314	2899	3292	5326	1949	5089	3593	2218	1773	2429	6115	2110	2509	2557	3569	3431	2566	3009	3362	2157	2085	2147	5000	5736	2462	3955	6140	2537	2344	4221	6794	3219	5155	4198	3153	2341	2718	7993	3118	3140	4066	6596	2656	4251	2055	3235
ENSG00000148702	84	3	156	36	15	102	160	11	151	61	4	10	14	137	37	14	11	104	62	20	50	69	17	18	6	146	107	15	66	148	9	53	64	165	64	162	73	48	40	75	221	6	92	87	190	47	123	36	67
ENSG00000149043	55	17	45	29	59	32	46	39	53	54	32	32	42	50	30	30	39	29	70	41	30	58	41	29	28	31	96	40	58	71	39	22	56	63	34	43	27	46	21	25	87	56	31	40	61	38	37	27	51
ENSG00000149289	291	144	326	244	311	217	320	231	295	302	231	195	316	349	159	292	359	200	299	315	240	257	188	264	238	269	480	255	334	365	290	224	356	405	293	298	227	248	196	188	458	383	171	297	351	221	246	170	291
ENSG00000151012	95	3	464	55	22	287	444	18	356	35	24	9	40	472	56	5	36	270	74	25	60	68	9	15	25	393	98	26	129	585	21	39	68	415	52	473	283	64	49	210	560	27	310	65	449	33	367	37	90
ENSG00000151572	1	23	3	4	85	2	0	49	1	5	56	40	63	0	3	46	56	6	2	58	3	3	86	64	58	0	9	34	2	4	69	6	24	13	1	1	0	3	1	3	3	50	7	2	3	5	0	2	0
ENSG00000152672	3	9	1	2	28	0	1	14	8	10	12	21	15	1	8	35	23	3	8	22	7	5	20	12	19	1	21	8	5	11	19	9	6	8	7	3	0	5	25	2	6	20	0	7	3	2	7	1	10
ENSG00000153404	56	44	215	63	208	130	234	108	216	82	141	99	155	283	41	173	215	148	69	170	46	42	134	105	152	198	118	113	54	356	156	32	87	255	86	313	187	57	38	101	356	202	70	56	229	53	241	30	48
ENSG00000154227	9	0	9	15	0	5	4	1	13	7	10	1	1	7	11	2	10	7	8	1	17	12	0	10	5	9	25	6	8	12	3	8	10	10	4	8	3	11	11	4	9	7	1	7	11	9	6	7	4
ENSG00000154451	157	72	643	121	244	386	564	172	513	221	191	151	234	725	132	136	152	425	264	198	156	211	153	177	174	618	328	139	177	722	256	165	221	599	183	649	484	179	127	263	836	219	244	223	635	175	478	145	234
ENSG00000156414	105	9	19	42	13	11	17	5	19	84	5	3	10	28	39	13	8	19	101	35	109	95	11	12	2	38	144	4	80	7	4	74	87	37	70	27	9	73	28	10	43	10	22	90	27	73	23	52	74
ENSG00000157103	27	49	1	13	153	3	3	96	6	25	119	104	130	17	29	143	153	2	25	168	21	32	115	115	102	7	43	111	24	11	160	20	38	14	18	9	1	34	17	0	11	190	0	14	11	18	12	14	37
ENSG00000157680	34	28	45	43	61	33	50	72	66	94	56	67	74	48	65	62	53	35	64	80	49	63	26	47	80	60	109	61	58	59	60	48	94	28	65	41	42	75	60	35	72	59	20	45	67	44	38	37	74
ENSG00000158457	154	19	264	81	70	145	230	68	226	139	83	64	128	262	66	68	87	145	187	98	126	135	114	127	109	308	257	89	174	313	146	105	172	306	154	204	191	103	93	136	408	129	175	151	278	90	213	84	157
ENSG00000159231	95	26	185	56	77	119	220	54	231	128	50	61	66	228	74	55	59	162	124	73	121	107	33	43	52	206	210	75	109	244	71	87	148	259	99	128	137	87	122	77	297	66	110	121	215	105	177	56	113
ENSG00000159674	397	185	160	226	403	82	225	292	113	354	290	308	441	178	251	297	417	143	422	385	325	382	321	370	359	174	546	271	458	191	405	232	419	188	355	151	89	341	380	72	240	387	80	350	193	236	92	225	375
ENSG00000161609	20	0	0	9	1	0	0	0	6	31	1	0	0	4	9	0	0	2	19	0	29	16	0	0	0	0	42	2	33	0	0	18	34	0	17	6	0	30	33	1	4	0	0	36	0	17	5	19	34
ENSG00000162594	1	15	12	4	23	17	15	9	3	5	6	13	13	15	2	20	15	4	5	17	15	24	4	10	13	25	12	11	12	14	16	1	9	17	3	12	11	8	3	11	19	15	5	11	16	4	4	10	12
ENSG00000163029	997	417	1548	823	1177	1002	1447	800	1331	1089	835	698	1113	1862	550	1113	1125	936	1070	1203	905	925	794	918	963	1353	1725	1058	1106	1909	1182	578	1318	1816	975	1869	1138	998	598	804	2112	1212	752	1108	1816	660	1249	632	1064
ENSG00000163110	1699	817	3055	998	2113	1618	2893	1224	2697	1620	1344	1272	1807	3193	1052	1603	1646	1988	1722	1800	1466	1549	1329	1601	1491	2723	2617	1720	1836	3303	1823	1309	1948	3655	1473	2768	2161	1304	1113	1623	4483	2090	1587	1743	3612	1173	2271	849	1487
ENSG00000163285	4	30	0	3	84	0	0	55	0	0	54	53	75	0	0	62	78	0	0	62	13	2	60	47	77	0	0	79	5	0	64	0	0	0	0	0	0	0	13	0	0	60	0	0	0	0	0	0	0
ENSG00000163412	384	146	756	287	490	432	574	271	579	420	326	307	395	804	235	337	456	468	523	361	367	387	305	295	241	460	730	321	471	638	424	293	571	715	328	696	358	445	283	381	958	389	236	458	818	320	423	219	463
ENSG00000163635	2262	1022	3830	1999	3234	2210	3517	1790	3152	2882	2435	1908	2798	4203	1278	2507	2763	2491	2759	2797	2165	2483	2022	2133	2028	2973	4305	2044	3177	4725	2983	1919	3503	4689	2324	3989	2719	2473	1843	1869	5500	3525	1626	2750	4826	1806	2901	1598	2648
ENSG00000163644	323	168	773	242	343	425	589	238	543	358	259	304	302	844	206	261	363	462	411	362	281	337	265	297	306	614	449	296	375	1002	394	245	409	663	322	756	504	337	279	362	887	325	312	290	796	216	566	197	326
ENSG00000163735	20	13	4	9	26	4	2	13	5	29	44	15	32	2	12	35	31	4	14	29	21	8	26	26	25	1	32	14	11	6	35	18	18	4	15	7	3	10	22	0	7	24	1	23	4	6	5	13	10
ENSG00000163817	31	34	69	12	87	47	59	64	38	22	91	41	100	85	17	98	92	38	21	145	32	29	69	126	79	45	43	76	33	80	116	23	43	54	29	64	61	22	21	39	121	74	21	26	83	11	46	18	31
ENSG00000163884	69	16	45	50	62	33	31	41	38	83	51	39	50	51	35	43	33	25	80	39	63	70	31	41	35	40	122	45	68	51	57	51	63	35	90	42	29	76	52	16	45	60	15	67	43	45	45	33	82
ENSG00000164604	7	3	8	9	5	12	0	13	3	12	5	6	8	12	2	14	10	4	9	11	7	5	8	5	6	2	6	5	2	7	11	4	7	2	4	7	0	12	0	1	11	11	6	5	6	4	6	6	7
ENSG00000164821	5	0	0	2	0	0	0	0	0	0	0	0	1	0	0	0	0	0	5	0	1	0	0	0	0	0	6	2	8	0	0	4	6	0	8	0	0	5	2	0	0	1	0	5	1	4	0	1	7
ENSG00000165948	51	15	39	22	41	37	71	34	33	53	31	33	46	43	21	49	43	30	67	46	52	76	18	46	32	45	100	33	74	61	55	29	64	78	59	32	34	37	90	31	98	40	28	69	73	43	54	38	54
ENSG00000165973	9	15	10	4	52	2	3	31	9	26	83	22	53	11	2	45	47	4	5	38	4	2	36	30	48	15	31	36	3	14	47	3	25	5	5	4	6	4	7	3	10	54	0	10	16	19	11	10	4
ENSG00000165983	406	127	838	306	382	393	518	238	645	429	283	310	341	767	264	339	303	371	344	310	400	445	292	263	336	457	729	247	500	701	373	275	625	646	472	586	576	407	381	347	903	351	284	507	677	352	411	245	412
ENSG00000166923	3	2	0	3	6	0	0	3	0	0	4	7	3	1	1	1	6	0	3	9	3	4	7	1	4	3	3	5	2	0	5	1	2	0	5	0	0	0	2	2	1	9	1	3	0	0	2	0	2
ENSG00000167748	1	1	0	0	2	0	0	1	0	6	2	1	1	0	1	7	5	0	1	3	2	0	3	4	5	0	1	7	1	0	9	0	0	0	1	0	0	1	4	0	0	4	0	0	0	1	0	2	2
ENSG00000168004	30	18	7	16	42	6	19	25	8	4	38	13	25	26	6	19	29	15	33	25	24	16	23	22	28	22	26	23	12	19	36	7	27	16	24	5	15	17	5	5	22	35	14	18	17	16	6	17	27
ENSG00000168036	16937	6460	22093	10229	18561	12632	19938	12653	19001	17242	13057	12077	17909	22715	10693	14726	15895	13467	17962	16731	15063	17066	13768	14075	14146	19747	27501	16828	18328	23455	17565	12919	19431	24208	15302	19370	15410	13366	12015	11371	30344	20372	11291	17388	23139	12629	15453	9642	14792
ENSG00000168062	27	7	25	12	30	19	37	18	34	20	29	20	24	41	11	29	17	19	26	22	26	20	18	17	13	36	43	12	23	62	32	14	37	31	19	25	27	17	19	24	64	16	12	14	37	14	23	10	25
ENSG00000168394	2209	871	6749	1090	2479	3870	6032	1713	4855	1863	1737	1899	2583	6780	1284	2154	2011	4180	2430	2270	1839	2146	2207	1842	1928	5464	3505	1894	2109	6178	2416	1293	2157	5762	1908	5191	4074	1655	1869	3538	8312	2352	3152	2033	6128	1414	4368	1220	1980
ENSG00000168661	98	34	97	61	140	66	77	66	60	79	99	87	145	108	80	104	96	86	92	112	87	95	103	91	74	79	140	100	118	104	131	51	133	94	77	115	38	72	53	36	158	148	42	100	110	82	52	76	64
ENSG00000168938	201	76	277	108	245	182	262	140	202	221	201	184	300	293	120	233	231	159	239	199	167	175	185	203	187	262	334	179	236	250	225	146	163	273	176	254	163	153	134	205	365	217	147	233	251	133	173	112	190
ENSG00000169248	0	1	12	3	11	6	10	13	25	3	17	13	19	22	1	11	10	4	1	10	2	1	6	3	5	1	0	5	4	9	16	0	11	22	1	14	2	0	2	6	13	21	3	7	1	3	5	0	3
ENSG00000170113	208	51	297	65	241	140	299	210	193	208	182	174	192	309	146	180	234	222	246	214	160	235	178	233	174	255	343	136	236	300	257	152	152	175	127	178	216	153	137	156	418	139	137	171	305	135	311	114	192
ENSG00000170442	6	7	109	1	20	71	45	30	63	21	0	5	6	57	11	29	24	25	16	19	18	10	8	33	20	112	24	20	15	89	51	7	9	55	8	60	60	13	3	27	78	34	28	20	104	12	90	18	11
ENSG00000170509	33	72	34	25	262	49	56	162	42	21	172	146	252	58	19	216	214	36	32	300	21	23	170	195	161	32	43	263	21	68	279	10	14	66	24	35	24	16	21	35	57	249	16	30	78	9	36	12	27
ENSG00000170837	14	3	10	4	9	4	5	12	9	8	10	3	15	7	3	15	8	10	15	7	7	18	9	5	16	10	20	7	12	10	14	8	6	8	10	4	2	7	6	5	20	18	4	11	15	14	15	7	10
ENSG00000171016	92	79	98	83	173	56	52	131	57	112	114	119	171	100	67	144	161	58	101	162	95	119	126	132	131	63	153	114	117	84	199	42	121	82	111	71	41	102	59	32	94	175	54	90	116	68	46	68	113
ENSG00000171408	195	150	240	123	409	160	253	250	231	240	241	168	275	294	146	210	272	147	207	341	183	216	185	225	239	265	268	254	218	335	316	157	204	268	199	261	109	193	165	170	325	357	113	213	339	146	186	95	193
ENSG00000171649	135	73	115	101	253	83	136	123	105	171	160	100	179	119	96	183	204	85	120	252	130	93	173	176	177	166	187	228	141	106	271	109	144	158	89	121	117	104	74	122	166	221	61	122	174	97	74	75	128
ENSG00000171714	144	108	176	137	552	109	159	285	193	198	287	277	351	176	131	396	505	121	211	448	192	316	290	330	325	130	313	407	211	273	445	213	221	257	169	181	122	202	137	81	249	502	107	203	256	155	177	124	171
ENSG00000172137	6	1	0	8	17	1	4	11	1	6	16	18	15	0	5	11	12	0	13	19	11	8	7	4	10	2	8	21	9	4	10	3	10	11	10	1	1	7	1	0	0	22	0	7	0	4	0	4	1
ENSG00000172183	299	124	859	218	251	569	850	161	720	281	196	180	240	985	221	220	263	509	329	301	272	289	178	227	183	754	557	187	333	977	272	189	337	1053	298	759	478	268	254	423	1305	313	493	305	1010	251	581	201	290
ENSG00000172215	7	6	52	11	32	28	36	18	37	16	14	21	28	73	18	21	19	16	12	35	22	33	7	16	17	52	25	12	28	85	44	5	15	35	17	38	30	20	6	18	85	30	31	24	44	6	36	7	7
ENSG00000172667	518	161	537	371	521	399	638	340	562	441	431	446	560	714	269	488	485	436	569	432	351	444	389	435	465	460	681	415	574	688	613	232	579	569	459	550	425	376	271	302	821	491	244	393	662	364	555	310	522
ENSG00000173809	1	4	6	1	4	0	1	1	0	12	5	4	0	7	7	2	2	3	1	8	0	0	5	1	1	2	9	3	4	4	5	1	3	0	7	2	5	4	2	5	0	7	4	1	7	2	1	4	1
ENSG00000173812	1737	569	2569	1138	1397	1546	2365	972	2085	1964	950	1007	1403	2503	1107	945	1098	1520	1864	1186	1626	1752	961	970	963	2007	2751	1174	1942	2630	1267	1440	2109	2526	1660	2325	1874	1369	1416	1433	3431	1437	1333	1905	3058	1314	1839	1046	1870
ENSG00000173926	148	26	362	135	107	165	324	85	226	134	74	111	132	360	93	116	108	219	169	179	139	157	106	88	72	281	250	87	142	306	116	105	209	304	138	285	179	173	97	149	430	94	96	140	284	102	248	76	170
ENSG00000175764	103	82	217	92	223	105	196	134	177	185	160	152	198	220	46	169	167	158	167	193	105	114	163	163	152	163	221	127	165	305	204	102	197	171	111	214	195	121	84	107	261	215	97	144	236	109	133	93	166
ENSG00000175806	195	77	292	116	239	151	186	138	217	217	207	175	249	259	114	195	240	130	227	229	185	227	142	197	218	259	356	166	299	283	218	170	256	297	216	208	159	179	138	145	388	279	128	228	303	200	195	129	214
ENSG00000176046	220	39	256	129	132	169	268	82	191	187	98	72	128	350	139	94	95	179	244	131	175	190	97	94	98	264	343	84	215	294	140	130	229	269	154	250	169	197	128	132	357	121	120	199	302	158	214	122	207
ENSG00000177182	10	3	5	5	0	3	5	0	0	1	0	1	1	0	11	5	5	9	6	0	7	4	2	0	0	20	7	0	4	3	3	2	2	9	2	10	6	4	3	2	14	3	2	7	6	2	1	7	5
ENSG00000177294	11	0	16	2	4	12	17	4	23	5	0	5	4	18	0	6	5	10	6	2	3	10	4	3	6	10	9	4	2	30	2	2	3	24	15	19	9	5	0	5	22	11	10	3	27	7	10	1	2
ENSG00000178187	150	74	114	95	183	41	118	129	67	137	134	98	161	125	65	170	199	76	142	181	118	135	117	123	112	121	210	158	160	137	130	89	146	126	146	127	76	133	104	84	147	234	46	163	107	75	88	96	114
ENSG00000178229	341	171	489	238	585	268	441	382	453	270	416	346	510	499	213	328	430	253	358	441	300	336	377	402	348	436	504	473	374	494	464	276	367	604	382	537	382	235	306	189	642	529	249	353	575	182	336	164	292
[truncated: 243 more columns]
